# Supplementary material for: Racial Disparities and the Use of Artificial Intelligence for Predicting Maternal Mortality: A Literature Review
Source: Epidemiologia (Basel). 2026 Jun 10;7(3):81. doi: 10.3390/epidemiologia7030081 (PMC13297638; doi:10.3390/epidemiologia7030081)
Supplement: Supplementary file 1 [file epidemiologia-07-00081-s001.zip]

Archive with 1 entries (1 files):
- epidemiologia-4051643-supplementary.pdf
